# Supplementary material for: Stabilization of Dry Sucrose Glasses by Four LEA_4 Proteins from Arabidopsis thaliana
Source: Biomolecules. 2021 Apr 21;11(5):615. doi: 10.3390/biom11050615 (PMC8143093; doi:10.3390/biom11050615)
Supplement: Supplementary file 1 [file biomolecules-11-00615-s001.zip]

Archive with 1 entries (1 files):
- biomolecules-1186454-supplementary.pdf
